# Supplementary material for: COVID-19 Vaccination-Related Delayed Adverse Events among Patients with Systemic Lupus Erythematosus
Source: J Clin Med. 2023 Dec 7;12(24):7542. doi: 10.3390/jcm12247542 (PMC10743599; doi:10.3390/jcm12247542)
Supplement: Supplementary file 1 [file jcm-12-07542-s001.zip]

Archive with 2 entries (2 files):
- Supplementary Material.pdf
- __MACOSX/._Supplementary Material.pdf
